# Supplementary material for: Fermented Pistachio-Based Beverages as Novel Functional Foods: Improved Phenolic Bioaccessibility and Antidiabetic Properties
Source: Foods. 2026 May 8;15(10):1639. doi: 10.3390/foods15101639 (PMC13205561; doi:10.3390/foods15101639)
Supplement: Supplementary file 1 [file foods-15-01639-s001.zip]

Archive with 1 entries (1 files):
- foods-4254824-supplementary.pdf
